# Supplementary material for: CsgI (YccT) Is a Novel Inhibitor of Curli Fimbriae Formation in Escherichia coli Preventing CsgA Polymerization and Curli Gene Expression
Source: Int J Mol Sci. 2023 Feb 22;24(5):4357. doi: 10.3390/ijms24054357 (PMC10002515; doi:10.3390/ijms24054357)
Supplement: Supplementary file 1 [file ijms-24-04357-s001.zip]

Archive with 1 entries (1 files):
- ijms-2165637-supplementary.pdf
